# Supplementary material for: Associations between Movement Behaviours and Obesity Markers among Preschoolers Compliant and Non-Compliant with Sleep Duration: A Latent Profile Analysis
Source: Int J Environ Res Public Health. 2021 Sep 8;18(18):9492. doi: 10.3390/ijerph18189492 (PMC8472778; doi:10.3390/ijerph18189492)
Supplement: Supplementary file 1 [file ijerph-18-09492-s001.zip]

Archive with 1 entries (1 files):
- ijerph-1358229-supplementary.pdf
